# Supplementary material for: A Novel Composite Material UiO-66@HNT/Pebax Mixed Matrix Membranes for Enhanced CO2/N2 Separation
Source: Membranes (Basel). 2021 Sep 7;11(9):693. doi: 10.3390/membranes11090693 (PMC8467370; doi:10.3390/membranes11090693)
Supplement: Supplementary file 1 [file membranes-11-00693-s001.zip]

Archive with 1 entries (1 files):
- membranes-1316587-supplementary.pdf
